# Supplementary material for: MiR-155-5p Attenuates Vascular Smooth Muscle Cell Oxidative Stress and Migration via Inhibiting BACH1 Expression
Source: Biomedicines. 2023 Jun 9;11(6):1679. doi: 10.3390/biomedicines11061679 (PMC10295705; doi:10.3390/biomedicines11061679)
Supplement: Supplementary file 1 [file biomedicines-11-01679-s001.zip]

Archive with 1 entries (1 files):
- biomedicines-2313947-supplementary.pdf
